# Supplementary material for: Autologous Faecal Microbiota Transplantation to Improve Outcomes of Haematopoietic Stem Cell Transplantation: Results of a Single-Centre Feasibility Study
Source: Biomedicines. 2023 Dec 11;11(12):3274. doi: 10.3390/biomedicines11123274 (PMC10741751; doi:10.3390/biomedicines11123274)
Supplement: Supplementary file 1 [file biomedicines-11-03274-s001.zip]

Archive with 1 entries (1 files):
- biomedicines-2732552-supplementary.pdf
